# Supplementary material for: Molecular Investigation of the Fatal Bloodstream Candida orthopsilosis Infection Case following Gastrectomy
Source: Int J Mol Sci. 2023 Mar 31;24(7):6541. doi: 10.3390/ijms24076541 (PMC10094972; doi:10.3390/ijms24076541)
Supplement: Supplementary file 1 [file ijms-24-06541-s001.zip]

Archive with 2 entries (1 files):
- ijms-2294385-supplementary/
- ijms-2294385-supplementary/Figure S1.jpg
